# Supplementary material for: Identification of Potential Gene Regulatory Pathways Affecting the Ratio of Four-Seed Pod in Soybean
Source: Front Genet. 2021 Sep 1;12:717770. doi: 10.3389/fgene.2021.717770 (PMC8440838; doi:10.3389/fgene.2021.717770)
Supplement: Supplementary Table 1 — The primers used in qRT-PCR. [file Table_1.XLSX]

## Sheet: Sheet1
Supplemental Table S1. The primers used in qRT-PCR
Gene	qRT-PCR	Primers
Glyma.10G089300	Forward	GCAGGGATGGCATTGGCAGAT
	Reverse	AAAGAGACGACGAAGCAAAGT
Glyma.13G060900	Forward	TGGTGTCCATCCCAACGAGTA
	Reverse	ATCTTCAGAGCCATTCTTTGA
Glyma.13G064700	Forward	TATGTCCCAGAGCCCCACGAT
	Reverse	GGTTGGAGGCTTGACATTTGC
Glyma.20G250000	Forward	ATCAATGTATCTTCGCCCAGC
	Reverse	CACGCTGGTCTCCTGAATCTT
Actin	Forward	CGGTGGTTCTATCTTGGCATC
	Reverse	GTCTTTCGCTTCAATAACCCTA
