# Supplementary material for: Identification of Potential Gene Regulatory Pathways Affecting the Ratio of Four-Seed Pod in Soybean
Source: Front Genet. 2021 Sep 1;12:717770. doi: 10.3389/fgene.2021.717770 (PMC8440838; doi:10.3389/fgene.2021.717770)
Supplement: Supplementary Table 2 — The analysis of phenotypic data for four-seed pod of the RILs population. [file Table_2.XLSX]

## Sheet: Sheet1
Supplementary Table S2. The analysis of phenotypic data for four-seed pod of the RILs population
Trait	Max	Minimum	Mean	Standard Deviation	Kurtosis	Skewness
Ratio of the four-seed pod	0.55	0	0.158987	0.105463	1.17012	1.04203
