# Supplementary material for: Identification of Potential Gene Regulatory Pathways Affecting the Ratio of Four-Seed Pod in Soybean
Source: Front Genet. 2021 Sep 1;12:717770. doi: 10.3389/fgene.2021.717770 (PMC8440838; doi:10.3389/fgene.2021.717770)
Supplement: Supplementary Table 3 — Statistics of bulked segregant RNA-seq reads. [file Table_3.XLSX]

## Sheet: Sheet1
Supplementary Table S3. Statistics of bulked segregant RNA-seq reads
Sample	Clean reads	Uniquely mapped reads	Uniquely mapped rate (%)
LfR1	25681250	18139238	70.63
LfR3	23422903	20163703	86.09
HfR1	20512946	10548939	51.43
HfR3	21060225	16995041	80.7
Total alignment	90677324	65846921
