# Supplementary material for: Identification of Potential Gene Regulatory Pathways Affecting the Ratio of Four-Seed Pod in Soybean
Source: Front Genet. 2021 Sep 1;12:717770. doi: 10.3389/fgene.2021.717770 (PMC8440838; doi:10.3389/fgene.2021.717770)
Supplement: Supplementary Table 4 — Expression and annotation information of 79 overlapped DEGs. [file Table_4.XLSX]

## Sheet: Sheet1
Supplementary Table S4. Expression and annotation information of 79 overlapped DEGs
Module	Gene ID	LfR1_FPKM	LfR3_FPKM	HfR1_FPKM	HfR3_FPKM	Symbol	Description
module Ⅰ	Glyma.02G006100	0	253.687	1.83794	158.997	NA	NA
module Ⅰ	Glyma.02G197100	0	4.20624	1.4441	0	NA	NA
module Ⅰ	Glyma.02G213000	1.43236	190.63	0	87.5788	LOC100809988	aspartyl protease AED3
module Ⅰ	Glyma.02G226700	0	2.00973	1.20141	0	LOC100794562	elongator complex protein 5
module Ⅰ	Glyma.07G133900	0	48.1593	0.605767	36.3704	LOC100810993	laccase-17
module Ⅰ	Glyma.07G134100	0.795732	78.2625	0	17.5039	LOC100811534	laccase-17
module Ⅰ	Glyma.07G176700	0	986.87	10.4153	355.856	SCB1	seed coat BURP domain protein 1
module Ⅰ	Glyma.07G263500	0	5.75896	0.510637	27.0505	LOC100798915	subtilisin-like protease SBT2.4
module Ⅰ	Glyma.11G055400	0	11.2488	0.799046	27.235	NA	NA
module Ⅰ	Glyma.11G137500	0	550.895	1.46368	158.681	LOC100792688	laccase-2
module Ⅰ	Glyma.11G176200	2.64025	57.218	0	61.0489	LOC100786478	phosphomethylpyrimidine synthase, chloroplastic
module Ⅰ	Glyma.13G142900	0	3.4797	2.43667	0	NA	NA
module Ⅰ	Glyma.15G180000	0	27.1607	12.2134	0.206563	LOC100813688	ethylene-responsive transcription factor ERF017
module Ⅰ	Glyma.18G023600	0	333.243	1.03836	90.5333	LOC547704	diphenol oxidase laccase
module Ⅰ	Glyma.18G197400	0	127.696	0.812168	280.931	LOC100806257	laccase-4
module Ⅱ	Glyma.02G114600	45.445	0.0954356	1.92372	0	LOC100804120	heparanase-like protein 2
module Ⅱ	Glyma.07G237400	126.826	0	1.54947	0	LOC100787637	peroxidase 40
module Ⅱ	Glyma.13G328400	100.848	0	1.85968	0	LOC100818796	germin-like protein
module Ⅱ	Glyma.13G369300	38.8523	0	0.483707	0	LOC100796240	ATPase 9, plasma membrane-type
module Ⅱ	Glyma.18G003300	4.27684	0.0519764	0	0.85225	LOC100788785	uncharacterized LOC100788785
module Ⅱ	Glyma.01G061100	61.6083	1.71298	0	3.31336	LOC100783602	cytochrome P450 78A5
module Ⅲ	Glyma.01G184900	0	2.82032	6.41854	0	LOC112997784	precursor of CEP7-like
module Ⅲ	Glyma.01G216000	0	0.415831	9.74506	0.0533725	LOC100789097	dehydration-responsive element-binding protein 1E
module Ⅲ	Glyma.01G224800	0	1.11838	3.45422	0.0727693	WRKY12	WRKY transcription factor 12
module Ⅲ	Glyma.02G042700	0	15.7068	48.1207	0.79001	LOC100811784	uncharacterized LOC100811784
module Ⅲ	Glyma.02G093200	1.1675	75.876	501.554	1.02835	LOC100789474	heat shock cognate 70 kDa protein 2
module Ⅲ	Glyma.03G056800	0	2.83251	22.634	0.799385	LOC102668583	uncharacterized LOC102668583
module Ⅲ	Glyma.03G201300	0	2.36752	9.36858	0.277285	B13-1-9	syringolide-induced protein B13-1-9
module Ⅲ	Glyma.03G202600	0	0.598103	16.2692	0.0778335	LOC100809123	E3 ubiquitin-protein ligase PUB22
module Ⅲ	Glyma.03G218900	0	2.04111	7.00212	0	NA	NA
module Ⅲ	Glyma.04G026400	0	2.74728	118.421	1.37452	LOC100784385	aldehyde oxidase GLOX1
module Ⅲ	Glyma.04G136200	0	12.745	57.9357	0.270173	LOC111240476	putative calcium-binding protein
module Ⅲ	Glyma.04G230200	0	3.0098	7.40282	0	NA	NA
module Ⅲ	Glyma.05G042300	0	0.684813	6.15659	0.0697441	LOC100780293	manganese-dependent ADP-ribose/CDP-alcohol diphosphatase
module Ⅲ	Glyma.06G045400	0	30.5136	55.4812	1.26847	SCTF-1	zinc finger protein ZAT10
module Ⅲ	Glyma.06G135900	0	14.5534	106.341	0.85225	LOC100802275	uncharacterized LOC100802275
module Ⅲ	Glyma.06G297900	0	1.17124	7.42539	0	LOC100818976	uncharacterized LOC100818976
module Ⅲ	Glyma.06G300100	0	1.35054	8.30267	0	LOC778087	transcription factor MYB30
module Ⅲ	Glyma.07G024200	1.03635	0	25.6546	0	LOC100820556	putative pectinesterase/pectinesterase inhibitor 28
module Ⅲ	Glyma.07G076600	0	2.74921	41.2147	1.37143	LOC100810797	BON1-associated protein 2
module Ⅲ	Glyma.07G087200	0	12.8572	102.655	1.13814	NA	NA
module Ⅲ	Glyma.07G212400	0	1.64496	109.401	2.16741	LOC100820426	uncharacterized LOC100820426
module Ⅲ	Glyma.08G021800	0.0572436	4.87904	9.99342	0.142859	LOC100779644	uncharacterized LOC100779644
module Ⅲ	Glyma.08G158100	0	10.7554	29.7147	0.341996	LOC100305767	uncharacterized LOC100305767
module Ⅲ	Glyma.08G178000	0	6.08667	128.772	3.07173	LOC100785002	protein EXORDIUM-like 2
module Ⅲ	Glyma.09G084900	25.3452	0.201515	914.735	1.57344	LOC100779303	putative lipid-binding protein AIR1
module Ⅲ	Glyma.09G275500	1.49098	0	529.88	0	LOC100306062	uncharacterized LOC100306062
module Ⅲ	Glyma.09G280200	0	0.295421	2.38195	0	LOC100776837	probable WRKY transcription factor 33
module Ⅲ	Glyma.10G002200	0	1.74666	28.9125	0.642933	LOC100526987	calmodulin-like protein
module Ⅲ	Glyma.10G045300	0	2.94764	5.86496	0.0690458	LOC100796348	zinc finger protein ZAT11
module Ⅲ	Glyma.10G150400	0	0.73489	34.5739	1.16449	LOC100794576	F-box protein PP2-B15-like
module Ⅲ	Glyma.11G157100	0	3.15624	8.72225	0	LOC100777057	putative calcium-binding protein CML19
module Ⅲ	Glyma.11G180800	0	2.71539	9.26959	0.170372	LOC100777055	secoisolariciresinol dehydrogenase-like
module Ⅲ	Glyma.12G049300	0	1.42661	15.8625	0.167085	LOC100526891	uncharacterized LOC100526891
module Ⅲ	Glyma.12G087200	0	0.768838	128.53	1.921	LOC100813091	cytochrome P450 94C1
module Ⅲ	Glyma.12G158300	0	55.3112	198.874	0	NA	NA
module Ⅲ	Glyma.13G038300	0	0.712649	1.17066	0	PIN6A	auxin efflux carrier component 6a
module Ⅲ	Glyma.13G112400	0	12.2051	31.6373	0.257561	LOC100804384	ethylene-responsive transcription factor ERF017
module Ⅲ	Glyma.13G138300	0	1.22582	171.322	0.42226	LOC100785485	peroxidase 21
module Ⅲ	Glyma.13G143100	0	1.57324	17.6463	0	LOC100798016	auxin-responsive protein SAUR32
module Ⅲ	Glyma.13G294200	0	14.1582	40.4676	0.354698	LOC100820571	uncharacterized LOC100820571
module Ⅲ	Glyma.14G031100	0.493632	0	32.5495	0.0279983	LOC100809201	shikimate O-hydroxycinnamoyltransferase
module Ⅲ	Glyma.15G071200	1.73178	0.0534799	229.667	0.563723	LOC100803171	polyphenol oxidase A1, chloroplastic
module Ⅲ	Glyma.15G183700	0.765995	0	49.3042	0	LOC100807628	putative pectinesterase/pectinesterase inhibitor 45
module Ⅲ	Glyma.16G061400	14.7051	0.367196	387.751	4.15726	GER4	germin-like protein 4
module Ⅲ	Glyma.16G073000	0.938578	0	65.9969	0	MYB181	MYB transcription factor MYB181
module Ⅲ	Glyma.16G083700	0.361648	0	9.99644	0	LOC100795578	beta-galactosidase 15
module Ⅲ	Glyma.17G044700	0	0.333175	17.4087	0.501706	LOC100784679	putative pectinesterase/pectinesterase inhibitor 45
module Ⅲ	Glyma.17G128900	0	3.69612	23.3409	0.146743	LOC100816563	putative calcium-binding protein CML19
module Ⅲ	Glyma.17G232900	0	1.24854	6.97067	0.201697	LOC100791035	uncharacterized LOC100791035
module Ⅲ	Glyma.18G009800	0	1.45868	17.2307	0.56947	LOC100500344	uncharacterized LOC100500344
module Ⅲ	Glyma.18G210000	0	1.34698	8.38797	0.0606767	NA	NA
module Ⅲ	Glyma.19G015200	0	2.89971	169.022	3.69878	LOC100804153	cytochrome P450 82A4-like
module Ⅲ	Glyma.19G052900	0	2.32289	11.6859	0.357971	NA	NA
module Ⅲ	Glyma.19G094100	0	1.3834	6.14164	0	WRKY53	WRKY transcription factor 53
module Ⅲ	Glyma.19G174200	0	2.10416	44.2526	0.308051	LOC100500607	C2H2-type zinc finger protein
module Ⅲ	Glyma.20G124200	0.326194	10.6432	35.5066	0	LOC100792170	uncharacterized LOC100792170
module Ⅲ	Glyma.20G125500	0	8.26171	68.0823	1.71143	LOC100795681	uncharacterized LOC100795681
module Ⅲ	Glyma.20G210400	2.75976	0.0367535	241.971	0	LOC100810762	auxin-responsive protein IAA14
