# Supplementary material for: Identification of Potential Gene Regulatory Pathways Affecting the Ratio of Four-Seed Pod in Soybean
Source: Front Genet. 2021 Sep 1;12:717770. doi: 10.3389/fgene.2021.717770 (PMC8440838; doi:10.3389/fgene.2021.717770)
Supplement: Supplementary Table 5 — FPKM values of five genes in multiple tissues. [file Table_5.XLSX]

## Sheet: Sheet1
Supplementary Table S5. FPKM values of five genes in multiple tissues
Tissues	Glyma.04G136200	Glyma.09G280200	Glyma.10G002200	Glyma.11G157100	Glyma.17G128900
Flower	0.971	3.749	8.591	0.686	0.805
Flower.open	24.379	0.382	11.433	13.938	22.282
Flower.unopen	27.711	0.074	3.273	5.783	13.865
Lateral root.standard	5.788	0.621	12.036	6.926	28.083
Leaf.ammonia	0.985	0.054	6.939	0.042	2.286
Leaf.nitrate	8.548	0.13	10.415	1.113	6.582
Leaf.standard	2.477	0.102	12.462	0.77	2.356
Leaf.symbiotic condition	1.472	0.028	8.852	0.173	1.484
Leaf.urea	3.936	0.187	8.005	0.646	1.245
Leaves	15.185	7.792	19.629	10.951	5.03
Nodules	0.581	3.629	6.818	0.441	0.515
Nodules.symbiotic condition	39.285	0.726	6.423	52.065	54.422
Pod	0.123	0.044	0.094	0.035	0.015
Root	2.163	10.282	85.779	1.901	12.507
Root Hairs	1.758	1.565	8.055	1.735	0.868
Root tip.standard	0.6	0.089	4.394	0.482	4.533
Root.ammonia	82.349	0.952	29.878	95.655	254.579
Root.nitrate	42.482	0.419	103.138	73.439	528.414
Root.standard	100.645	0.556	240.115	541.115	1400.41
Root.symbiotic condition	118.822	1.242	53.554	162.175	592.224
Root.urea	22.019	0.433	21.023	40.187	199.92
Seed	0.076	0.109	0.04	0.029	0
Shoot Apical Meristem	0.225	0.291	1.343	0	0.053
Shoot tip.standard	0.569	0.192	1.37	0.075	0.358
Stem	0.311	0.597	1.536	0.289	0.271
Stem.standard	13.836	0.28	32.32	14.258	69.949
