# Supplementary material for: Identification of Potential Gene Regulatory Pathways Affecting the Ratio of Four-Seed Pod in Soybean
Source: Front Genet. 2021 Sep 1;12:717770. doi: 10.3389/fgene.2021.717770 (PMC8440838; doi:10.3389/fgene.2021.717770)
Supplement: Supplementary Table 6 — FPKM values of two tissue-specific expression genes in multiple tissues. [file Table_6.XLSX]

## Sheet: Sheet1
Supplementary Table S6. FPKM values of two tissue-specific expression genes in multiple tissues
Tissues	Glyma.13G060900	Glyma.13G064700
Flower.open	0.254	144.415
Flower.unopen	1.146	316.412
Lateral root.standard	0.023	0.006
Leaf.ammonia	0.049	0
Leaf.nitrate	0.068	0.019
Leaf.standard	0.043	0
Leaf.symbiotic condition	0.059	0
Leaf.urea	0.065	0.006
Nodules.symbiotic condition	0	0
Root tip.standard	0	0
Root.ammonia	0.031	0
Root.nitrate	0.099	0
Root.standard	0.148	0
Root.symbiotic condition	0.016	0
Root.urea	0.037	0
Shoot tip.standard	0.003	0
Stem.standard	0.056	0
Flower	0.329	447.78
Leaves	1.6	0
Nodules	0.328	0
Pod	0.947	0.012
Root	0.113	0
Root Hairs	0.224	0
Seed	0.374	0
Shoot Apical Meristem	0.081	0
Stem	0.764	0.836
